# Supplementary material for: A strategy to discover new organizers identifies a putative heart organizer
Source: Nat Commun. 2016 Aug 25;7:12656. doi: 10.1038/ncomms12656 (PMC5007377; doi:10.1038/ncomms12656)
Supplement: Supplementary Data 1 — A microarray screen of organizers compared to non-organizer tissue reveals a putative organizer gene set. [file ncomms12656-s3.xlsx]

## Sheet: Sheet1
Probe Set ID	Ensembl ID	Public ID	Gene Symbol	Description	HH4 HN vs. HH4 PS FC	FDR	HH4 HN vs. HH6 HN FC	FDR	HH6 HN vs. HH4 PS FC	FDR	VNT vs. DNT FC	FDR	HH20 PL vs. HH20 AL FC	FDR	HH24 PL vs. HH24 AL FC	FDR	ChEST ID	Source
Gga.7011.1.S1_a_at	ENSGALG00000004177	CR386158	PKIG	protein kinase (cAMP-dependent, catalytic) inhibitor gamma	3.73151	3.5309e-11	4.80972	1.62661e-11			2.50867	1.45593e-06	1.57705	0.0125934	1.4695	0.00627499	ChEST318i8	ARK Genomics
Gga.19526.1.S1_at		BU318766		unannotated	3.19453	2.8511e-11	3.19453	4.60493e-10			5.95977	1.2945e-13	2.81169	1.5949e-08	8.01087	1.67288e-16	ChEST851k1	ARK Genomics
Gga.12437.2.S1_at	ENSGALG00000010820	BU118220	CHGA	chromogranin A (parathyroid secretory protein 1)	1.57711	0.00100802	2.64936	1.39158e-07			1.59728	0.0104023	1.66494	0.00432272			ChEST139e12	ARK Genomics
Gga.15918.1.S1_at	ENSGALG00000012390	BU143905	PPP1R14C	protein phosphatase 1, regulatory (inhibitor) subunit 14C	1.44257	0.0241106	2.59403	2.2516e-06			2.11577	0.000287864	1.7142	0.010106	1.61224	0.00338681	ChEST219i17	ARK Genomics
Gga.11854.1.S1_at	ENSGALG00000006808	BU327841	TSPAN6	tetraspanin 6	1.36742	0.000549091	1.98844	3.3057e-08			1.34873	0.0122506	1.32032	0.0203263	1.461	9.59475e-05	ChEST407m3	ARK Genomics
Gga.8913.1.S1_s_at	ENSGALG00000007312	BX540677	GNPDA1	glucosamine-6-phosphate deaminase 1	1.32294	0.000354776	1.32925	0.00128841			1.25991	0.0299932	1.28786	0.0129084	1.3256	0.000535508	ChEST950h2	ARK Genomics
Gga.10264.1.S1_at	ENSGALG00000010711	BX934722	NXPH1	neurexophilin 1	7.63746	1.1666e-10	1.70567	0.0433947	4.47769	2.09396e-08	21.8527	8.0158e-13			1.65229	0.0272071		G.Deschant. Apostolova et al. 2007
Gga.20041.1.S1_at	ENSGALG00000007238	BU244670	PCSK6	proprotein convertase subtilisin/kexin type 6	5.20518	1.36749e-13	5.88297	5.41266e-13			2.20621	8.82317e-06			1.30167	0.0471126	ChEST722i4	ARK Genomics
Gga.10030.1.S1_s_at	ENSGALG00000021573	CR385300	PIK3R5	phosphoinositide-3-kinase, regulatory subunit 5	2.06463	4.82931e-09	1.87254	7.33541e-07			1.6463	9.58601e-05			1.36117	0.00225748	ChEST553j10	ARK Genomics
GgaAffx.12969.1.S1_at	ENSGALG00000021573	AJ720866	PIK3R5	phosphoinositide-3-kinase, regulatory subunit 5	2.38495	9.72198e-07	1.79242	0.00130079			2.34184	4.356e-05			2.58543	5.16894e-07	ChEST553j10	ARK Genomics
Gga.6300.1.S1_at	ENSGALG00000007923	BU142539		unannotated	2.26481	1.67589e-07	1.67787	0.000808709	1.34982	0.0195395	2.74169	1.66697e-07			1.31638	0.0409582	ChEST125i5	ARK Genomics
Gga.8789.1.S1_at	ENSGALG00000002583	BU285122	PIK3CD	phosphoinositide-3-kinase, catalytic, delta polypeptide	2.06507	7.53845e-07	2.63866	5.37673e-08			1.5495	0.0113792			1.40978	0.00902569	ChEST886j23	ARK Genomics
Gga.9966.1.S1_at	ENSGALG00000004413	BX930497	SLC39A11	solute carrier family 39 (metal ion transporter), member 11	1.70026	4.57418e-07	1.50871	0.000152353			1.31206	0.0347093			1.31378	0.00385542	ChEST622b5	ARK Genomics
GgaAffx.12263.1.S1_s_at	ENSGALG00000016708	AJ720160	ENPP4	ectonucleotide pyrophosphatase/phosphodiesterase 4 (putative function)	1.24156	0.0310716	1.28661	0.0252007			1.82345	5.54445e-06			1.21993	0.042368	ChEST686p14	ARK Genomics
Gga.5787.1.S1_at		BU104016	SMOC1	SPARC related modular calcium binding 1	4.91615	4.27592e-09			4.32821	1.03025e-08	2.60949	0.000528482	2.27948	0.00284525	1.58424	0.0315451	ChEST21m16	ARK Genomics
Gga.345.1.S1_at	ENSGALG00000006379	NM_204821	SHH	sonic hedgehog homolog	4.57133	3.88674e-09			2.88917	1.20036e-06	20.3882	1.16711e-13	3.72978	1.98096e-06	2.63295	1.9072e-05
GgaAffx.755.1.S1_at	ENSGALG00000001129	ENSGALT00000001699	KIRREL3	kin of IRRE like 3	4.15064	1.78681e-07			4.41557	4.48678e-08	2.26807	0.00824922	2.51137	0.00235484	1.77687	0.0149113	ChEST883d8	ARK Genomics
Gga.16439.1.S1_at		BU126919	SMOC1	SPARC related modular calcium binding 1	3.04004	6.6275e-06			2.68752	2.14162e-05	2.68596	0.000844758	1.87044	0.0480485	1.57116	0.0485918	ChEST66m21	ARK Genomics
Gga.11856.1.S1_at	ENSGALG00000012670	BX933919	NRSN1	neurensin 1	1.85671	4.24667e-06			1.90006	1.35438e-06	1.54746	0.00740419	1.90656	6.44654e-05			ChEST129b19	ARK Genomics
GgaAffx.6948.1.S1_at	ENSGALG00000010975	ENSGALT00000017879	TMTC2	transmembrane and tetratricopeptide repeat containing 2	1.78305	8.3142e-07			2.90312	3.89195e-12	1.53907	0.00143674	1.40755	0.0129808			ChEST968a24	ARK Genomics
GgaAffx.10841.1.S1_s_at	ENSGALG00000016920	ENSGALT00000027352	LMO7	LIM domain 7	1.44737	0.0174504			5.57536	5.99178e-13	5.2462	1.20817e-10	1.64107	0.0147239	1.93566	7.59623e-05	ChEST860d14	ARK Genomics
Gga.15879.1.S1_s_at	ENSGALG00000007140	CR387838	NRP1	neuropilin 1	1.42837	0.0060431			2.86888	3.97388e-10	3.51335	1.13082e-09	1.49251	0.0209178				G.Neufeld. Herzog et al. 2001 Mech Dev
Gga.13522.2.S1_a_at		CR407186	RAB11FIP4	rab11 family-interacting protein 4	1.40699	0.000759051			2.89424	1.98381e-12	1.40016	0.0120833	1.6053	0.000260008	1.35096	0.00345818	ChEST803n22	ARK Genomics
Gga.2042.1.S1_at	ENSGALG00000014496	BU270404	PROM1	prominin 1	1.31095	0.0275901			1.47433	0.000805842	1.50407	0.010427	1.43315	0.026406	1.69882	5.54574e-05	ChEST671b22	ARK Genomics
Gga.677.1.S1_at	ENSGALG00000016090	NM_205354	NOTO	notochord homeobox	19.064	7.09922e-13			22.0652	1.19762e-13	7.86586	4.29008e-08			2.18828	0.00284162		M. Kessel. Stein and Kessel, 1995
GgaAffx.10777.1.S1_at	ENSGALG00000016834	ENSGALT00000027179	MCF2L	MCF.2 cell line derived transforming sequence-like	5.09685	1.80884e-14			15.4196	1.43168e-19	4.24299	8.99431e-12			1.41505	0.00426418	ChEST103i7	ARK Genomics
Gga.19342.1.S1_at	ENSGALG00000004980	BU309753	KCNMA1	potassium large conductance calcium-activated channel, subfamily M, alpha member 1	4.32496	2.84217e-10			3.26939	8.70352e-09	4.01294	3.80457e-08			1.51883	0.01522	ChEST507j6	ARK Genomics
Gga.19202.1.S1_at	ENSGALG00000008260	CR406615	FBLN7	fibulin 7	2.75125	7.66537e-08			3.44899	9.29229e-10	1.94428	0.00125536			2.14113	1.82543e-05	ChEST761l3	ARK Genomics
Gga.16602.1.S1_at	ENSGALG00000010406	BU396458	TMEM63C	transmembrane protein 63C	2.28597	8.03916e-08			2.50419	6.14953e-09	2.96881	2.1488e-08			1.42132	0.00767123	ChEST440l4	ARK Genomics
Gga.15951.1.S1_s_at	ENSGALG00000008386	BX934707	PLK1S1	polo-like kinase 1 substrate 1	2.13617	3.14409e-08			2.18491	9.47328e-09	1.45674	0.013066			1.78373	7.25607e-06	ChEST347j23	ARK Genomics
Gga.5591.1.S1_at		BX275675	PRKG1	protein kinase, cGMP-dependent, type I	1.86019	4.66934e-06			1.98681	5.16366e-07	1.53718	0.00930548			1.29138	0.0407752	ChEST206l15	ARK Genomics
Gga.2758.1.S1_at	ENSGALG00000003589	NM_205061	VTN	vitronectin	1.6075	1.04967e-05			1.37776	0.000945079	2.59226	1.82136e-09			2.24953	2.16401e-09		E.Marti. Pons and Marti, 2000
GgaAffx.21684.1.S1_s_at	ENSGALG00000023521	CR522931	ADRA2A	adrenergic, alpha-2A-, receptor	1.38803	0.0186305			3.1283	2.60058e-10	2.00309	0.000104951			1.52576	0.0027184	ChEST742a6	ARK Genomics
Gga.2190.2.S1_a_at	ENSGALG00000011295	AF540005	SOCS2	suppressor of cytokine signaling 2	-6.99808	5.00695e-11	-6.27899	2.44716e-09			-2.29927	0.00209284	-2.30393	0.00185953	-4.6246	1.40374e-08	ChEST586m16	ARK Genomics
Gga.16573.1.S1_at	ENSGALG00000011309	BU284957	PLXNC1	plexin C1	-4.82072	3.38472e-17	-1.54607	1.89422e-05	-3.11804	1.08735e-14	-2.07989	9.41711e-09	-1.61756	1.59478e-05	-1.36089	0.000506145	ChEST579j22	ARK Genomics
Gga.969.1.S1_at	ENSGALG00000002911	NM_204624	MOXD1	monooxygenase, DBH-like 1	-4.79764	3.94415e-12	-3.75402	1.79481e-09			-2.22171	4.00045e-05	-1.72157	0.00460679				M. Bronner. Knecht and Bronner-Fraser, 2001
Gga.3673.1.S2_at	ENSGALG00000014485	BU441362	LDB2	LIM domain binding 2	-2.53979	7.33186e-10	-1.53187	0.00114469	-1.65797	1.55741e-05	-1.48962	0.00831523	-1.66016	0.000559121	-1.66082	5.11964e-05	ChEST729m24	ARK Genomics
GgaAffx.12152.1.S1_s_at	ENSGALG00000015713	AJ720049	FAM53A	family with sequence similarity 53, member A	-1.36874	0.000447001	-1.67106	3.43413e-06			-1.41231	0.00262136	-1.62971	2.63424e-05			ChEST13m24	Source Bioscience
GgaAffx.21776.1.S1_s_at	ENSGALG00000015013	NM_205488	MSX1	msh homeobox 1	-8.56568	3.69695e-10	-1.84359	0.0382975	-4.64619	1.04728e-07	-6.55301	2.24513e-07			-1.86282	0.0151342		K. Liem
Gga.14768.1.S1_at		CR386946	TNFRSF19	tumor necrosis factor receptor superfamily, member 19	-2.06627	1.60521e-05	-2.87482	3.7406e-07			-2.42353	2.39667e-05			-1.41349	0.0290137	ChEST162f9	ARK Genomics
Gga.4977.1.S1_at	ENSGALG00000002947	NM_204559	MSX2	msh homeobox 2	-10.2062	5.02825e-12			-6.73271	1.30754e-10	-10.9287	1.23362e-10	-3.39481	2.7818e-05	-3.63043	8.70085e-07	ChEST410j10	ARK Genomics
Gga.919.1.S1_at	ENSGALG00000009129	NM_204159	DLX5	distal-less homeobox 5	-7.54222	1.82176e-07			-8.9118	2.34382e-08	-6.34704	2.73409e-05			-2.15748	0.0214192		G. Lizarraga
Gga.9513.1.S2_at	ENSGALG00000006265	BX260468	CXCL12	chemokine (C-X-C motif) ligand 12 (stromal cell-derived factor 1)	-2.88552	6.97463e-07			-2.40432	7.72622e-06	-2.77901	3.9859e-05			-1.53673	0.0233495		B. Brand-Saberi. Rehemi et al. 2008
GgaAffx.8745.1.S1_at		ENSGALT00000022314	CBLN2	cerebellin 2 precursor	-2.35203	1.35224e-06			-3.90723	1.40025e-10	-1.6159	0.0283372			-1.67049	0.00180946	ChEST718g2	ARK Genomics
Gga.3125.1.S1_at	ENSGALG00000016403	AF049135	ID2	inhibitor of DNA binding 2, dominant negative helix-loop-helix protein	-2.15241	0.00861322			-3.5756	1.764e-05	-2.34486	0.0351532			-2.76126	0.000839799		M. Bronner. Martinsen and Bronner-Fraser, 1998
GgaAffx.24000.1.S1_at	ENSGALG00000012790	ENSGALT00000020869	DSP	desmoplakin	-2.12486	3.92112e-06			-2.76975	1.20248e-08	-3.23348	7.47929e-08			-1.52107	0.00593433	ChEST293i19	ARK Genomics
GgaAffx.24000.2.S1_s_at	ENSGALG00000012790	ENSGALT00000020868	DSP	desmoplakin	-2.09049	0.000153981			-2.79739	6.75529e-07	-2.90625	2.27317e-05			-1.50937	0.0304572	ChEST293i19	ARK Genomics
GgaAffx.24000.1.S1_s_at	ENSGALG00000012790	ENSGALT00000020869	DSP	desmoplakin	-2.02168	0.000565784			-2.53939	8.48292e-06	-3.35053	8.5009e-06			-1.59895	0.0205718	ChEST293i19	ARK Genomics
GgaAffx.21171.1.S1_s_at	ENSGALG00000023753	CR523444	BTG2	BTG family, member 2	-2.08204	1.47399e-06			-2.27951	1.12106e-07	-1.63929	0.0060846			-1.41332	0.012203	ChEST32k18	ARK Genomics
GgaAffx.20140.1.S1_at	ENSGALG00000023195	AY640308	DLX6	distal-less homeobox 6	-1.95572	0.00192717			-1.81992	0.00359287	-2.24436	0.00413614			-2.56085	6.46344e-05		A. Bendall. Hsu et al. 2006
Gga.8349.1.S1_at		BX277266		unannotated	-1.73607	0.00375955			-1.51	0.0238733	-1.75863	0.0319124			-1.61599	0.0121742	ChEST378m14	ARK Genomics
Gga.19368.1.S1_at		CR406662	EFNA5	ephrin A5	-1.66521	8.25233e-05			-1.56686	0.000245092	-1.84187	0.000174407			-1.37725	0.0111551	ChEST290o16	ARK Genomics
